# Supplementary material for: Deep phenotyping of T regulatory cells in psoriatic arthritis highlights targetable mechanisms of disease
Source: J Biol Chem. 2024 Dec 9;301(1):108059. doi: 10.1016/j.jbc.2024.108059 (PMC11750473; doi:10.1016/j.jbc.2024.108059)
Supplement: Supplemental Tables [file mmc7.xlsx]

## Sheet: Tables
Supplementary Tables
Table 1- Cell-type-specific markers for assignment of cluster identities by reference matrix, unbiased.
Table 2- Cell-type-specific markers for assignment of cluster identities, by FindallMarkers function
Table 3- Differential gene expression for PsA Tregs including p-Value and Log2-fold change compared to HC Tregs.
Table 4- GSEA analysis of upregulated genes in PsA Tregs.
Table 5- GO pathways enriched in PsA Tregs.
Table 6- Details of every single HC Tregs involved in pseudotime trajectory analysis using Monocle.
Table 7- Details of every single PsA Tregs involved in pseudotime trajectory analysis using Monocle.

## Sheet: Reference matrix Table 1
Table 1- Cell-type-specific markers for assignment of cluster identities by reference matrix, unbiased.
Cell type	Gene
Pro-B cells	CD27,IgD,CD24,PTPRC,PAX5,CD24,CD38,CD79A,DNTT,C10orf10,VPREB1,ARPP21,CD99,IGLL1,CD9,CD79B,TCL1A,IGLL5,HLA-DQA1,HLA-DQB1,VPREB3,IGLL5
Pre-B cells	CD19,CD27,IgD,CD24,PTPRC,PAX5,CD24,CD38,CD79A,NSMCE1,PCDH9,ACSM3,CCDC191,TCL1A,CD79B,TCL1A,IGLL5,HLA-DQA1,HLA-DQB1,VPREB3,IGLL5
Immature B cells	CD19,CD27,IgD,CD24,CD20,MS4A1,PTPRC,PAX5,CD24,CD38,CD79A,CXCL8,S100A12,LYZ,CD79B,TCL1A,IGLL5,HLA-DQA1,HLA-DQB1,VPREB3,IGLL5
Naive B cells	CD19,IgD,CD38,CD24,CD20,MS4A1,PTPRC,PAX5,CD24,CD38,CD79A,JCHAIN,SSR4,FKBP11,SEC11C,DERL3,PRDX4,IGLL5,CD79B,TCL1A,IGLL5,HLA-DQA1,HLA-DQB1,CD138,CD38,VPREB3,IGLL5
Memory B cells	CD19,CD27,IgD,CD38,CD24,CD20,MS4A1,PTPRC,PAX5,CD24,CD38,CD79A,JCHAIN,SSR4,FKBP11,SEC11C,DERL3,PRDX4,IGLL5,CD79B,TCL1A,IGLL5,HLA-DQA1,HLA-DQB1,CD138,CD38,CD27,VPREB3,IGLL5
Plasma B cells	CD19,CD27,IgD,CD38,CD24,CD20,MS4A1,PTPRC,PAX5,CD24,CD38,CD79A,JCHAIN,SSR4,FKBP11,SEC11C,DERL3,PRDX4,IGLL5,CD79B,TCL1A,IGLL5,HLA-DQA1,HLA-DQB1,CD138,CD38,VPREB3,IGLL5
Naive CD8+ T cells	CD8,CD2,CD3D,CD3E,CD3G,CD3Z,CD45RA,CD62L,CD27,CD127,FOXP3,CCR7,CD45,CD8A,CD8B,CCR6,CD11b,CD30,CD6,CTLA4,IL2RA,GZMB,PTPRC,SELL,CCR7,GNLY
Naive CD4+ T cells	CD4,CD2,CD3D,CD3E,CD3G,CD3Z,CD45RA,CD62L,CD27,CD127,FOXP3,CCR7,CD45,CCR6,CD11b,CD30,CD6,CTLA4,IL2RA,GZMB,PTPRC,SELL,CCR7
Memory CD8+ T cells	CD8,CD2,CD3D,CD3E,CD3G,CD3Z,CD25,CD45RA,CD62L,CD27,CD127,FOXP3,CCR7,CD45,CD8A,CD8B,CCR6,CD11b,CD30,CD45RO,CD6,CTLA4,IL2RA,GZMB,SELL,CCR7,GNLY,S100A4
Memory CD4+ T cells	CD4,CD2,CD3D,CD3E,CD3G,CD3Z,CD25,CD45RA,CD62L,CD27,CD127,FOXP3,CCR7,CD45,CCR6,CD11b,CD30,CD45RO,CD6,CTLA4,IL2RA,GZMB,SELL,CCR7,S100A4
Effector CD8+ T cells	CD8,CD2,CD3D,CD3E,CD3G,CD3Z,CD25,CD45RA,CD62L,CD27,CD127,FOXP3,CCR7,CD45,CD8A,CD8B,CCR6,CD11b,CD30,CD6,CTLA4,IL2RA,GZMB,PTPRC,GNLY
Effector CD4+ T cells	CD4,CD2,CD3D,CD3E,CD3G,CD3Z,CD25,CD45RA,CD62L,CD27,CD127,FOXP3,CCR7,CD45,CCR6,CD11b,CD30,CD6,CTLA4,IL2RA,GZMB,PTPRC
γδ-T cells	CD2,CD3D,CD3E,CD3G,CD3Z,CD25,CD45RA,CD62L,CD27,CD127,FOXP3,CCR7,CD45,CCR6,CD11b,CD30,CD6,CTLA4,IL2RA,GZMB,PTPRC,TRDV2,TRGV9,TRGC1
Platelets	CD41,CD42b,CD61,CD31,PPBP,PF4,GNG11,SDPR,CLU,CD41,CD110
CD8+ NKT-like cells	CD8,CD56,CD2,CD16,CD94,CD3D,CD3E,CD3G,CD3Z,NKp46,CD11b,CD161,CD314,CD69,NKG7,CD122,NKG2D,GZMB,GZMA,GZMM,GNLY,COX6A2,ZMAT4,KIR2DL4
CD4+ NKT-like cells	CD4,CD56,CD2,CD16,CD94,CD3D,CD3E,CD3G,CD3Z,NKp46,CD11b,CD161,CD314,CD69,NKG7,CD122,NKG2D,GZMB,GZMA,GZMM,COX6A2,ZMAT4,KIR2DL4
Natural killer cells	CD56,CD2,CD16,CD94,NKp46,CD11b,CD161,CD314,CD69,NKG7,CD122,NKG2D,GZMB,GZMA,GZMM,FCGR3A,GNLY,COX6A2,ZMAT4,KIR2DL4,NKG7
Eosinophils	CD11b,CD193,CD123,CD125,CD15,SIGLEC8,CLC,GATA1,CEBPE,SEMG1,ALOX15,CCL23,PRSS41,PRSS33,THBS4,FOXI1
Neutrophils	CD66b,CD11b,CD15,CD16,CXCL8,FCGR3B,MNDA,CXCR2,MPO,ELANE,PRTN3,MPO,AZU1,LYZ,S100A8,S100A9,PI3,CHI3L1,ANXA3,CXCL1,TGM3,BTNL3,C4BPA,MMP9,CD24,BPI,LTF,GCA
Basophils	CD63,CD203c,CD123,CLC,MS4A3,TCN1,CPA3,HDC,GATA2,MS4A2,IL4,GCSAML,GATA2,TPSAB1
Mast cells	CD117,CD203c,CD25,KIT,SLC18A2,CD33,CD32,FCER1A,TPSD1,HPGDS
Classical Monocytes	CD14,CD11b,CD68,HLA-DR,CD33,CD11c,CD123,CD15,CD3D,CD3E,CD3G,CD3Z,CD66b,VCAN,S100A12,CXCL8,S100A8,S100A9,LYZ,CST3
Non-classical monocytes	CD14,CD16,CD11b,CD68,HLA-DR,CD33,CD11c,CD123,CD15,CD3D,CD3E,CD3G,CD3Z,CD66b,FCGR3A,CDKN1C,LST1,FCER1G,MS4A7,RHOC,S100A8,S100A9,CST3,C1QC
Intermediate monocytes	CD14,CD16,CD11b,CD68,HLA-DR,CD33,CD11c,CD123,CD15,CD3D,CD3E,CD3G,CD3Z,CD66b,IL1B,S100A8,S100A9,CST3,C1QC
Macrophages	CD68,CD163,CD14,CD11b,CD206,CD80,CD86,CD16,CD64,CCL18,CD115,CD11c,CD32,HLA-DR,MRC1,MSR1,GCA
Megakaryocyte	CD61,CD41,CD42b,CD41a,CD42a,CXCR4,CD110
Endothelial	PECAM1,CD34,KDR,CDH5,PROM1,PDPN,TEK,FLT1,VCAM1,PTPRC,VWF,ENG,MCAM,ICAM1,FLT4,SELE
Erythroid-like and erythroid precursor cells	PTPRC,GYPA,RUVBL1,TFRC,FOLR1,CD36,ITGA4,HBB,CD235a,HBD,CA1
HSC/MPP cells	CD105,CD34,CD44,CD73,CD45,CD29,STRO-1,NANOG,SOX2,CD133,CD166,CD146,CD31,Nestin,OCT4,CD117,KDR,CXCL8,AVP,CRHBP,ALDH1A1,CD49,CD90,CD69,CD24,CD38,CD45RA,Keratin-19,ASPM,CD10,CD123,ABCG2,CD135,CD49f,EpCAM,Keratin-7,SCA-1,CD14,CD150,CD271,HLA-DR
Progenitor cells	CD105,CD34,CD44,CD73,CD45,CD29,STRO-1,NANOG,SOX2,CD133,CD166,CD146,CD31,Nestin,OCT4,CD117,KDR,AVP,CRHBP,ALDH1A1,STMN1,CD38,PTPRC,CD135
Myeloid Dendritic cells	ITGAX,CD83,CD1C,NRP1,CLEC4C,CD86,IL3RA,CD80,CD1A,ITGAX,CD40,HLA-DQA1,CD11c,HLA-DR,HLA-DPB1,HLA-DPA1,CLEC10A,CST3,GPR31,ODF3L1,PRB2,CD207,ARSE,CLEC141,MRC,EBLN1,CRIP3
Plasmacytoid Dendritic cells	ITGAX,CD83,CD1C,NRP1,CLEC4C,CD86,IL3RA,CD80,CD1A,ITGAX,CD40,HLA-DQA1,CD11c,HLA-DR,HLA-DPB1,HLA-DPA1,CLEC10A,CST3,TPM2,LRRC26,ASIP,GPM6B,KRT5,NTM,SCT,SHD,KCNA5,SCARA5,EPHA2,MYMX
Granulocytes	CD203c,CD15,CD11b,CD63,CD66b,CD123,CD16,CD33,CD117,CD45,Fc-epsilon RI-alpha,CD125,CD13,CD14,CD25,CD44,CD69,CD9,HLA-DR,CCR3,CD116,CD11c,CD193,CD24,CD32,CD43,CXCL8,FCGR3B,MNDA,SIGLEC8,AZU1,MPO,CTSG,LYZ
ISG expressing immune cells	IFIT1,IFIT2,IFIT3,IFIT5,ISG15,CCL3,CCL4,CCL3L3,RSAD2,OASL,CXCL10,IFI15,ISG20

## Sheet: Cell-type markers Table 2
Table 2- Cell-type-specific markers for assignment of cluster identities, by FindallMarkers function and AbSeq expression within each cluster
cluster	gene	p_val	avg_log2FC	pct.1	pct.2	p_val_adj	High AbSeq Expression
CD4 EM	LTB	0	4.49051	0.8	0.056	0	CD4, CD28, CD27, CD25, CD127, CCR7, CD3
CD4 EM	TCF7	3.09285e-287	3.38984	0.845	0.149	1.16601e-284
CD4 EM	TNFRSF25	2.91961e-113	2.40937	0.43	0.077	1.10069e-110
CD4 EM	CD4	8.67711e-113	1.61439	0.827	0.258	3.27127e-110
CD4 EM	CCR4	1.9512e-90	3.88673	0.121	0.008	7.35601e-88
Memory B	IGHG1-secreted	0	7.68837	0.859	0.042	0	CXCR5, HLA-DR, IgM, CD19, CD196, IgD
Memory B	CD79A	0	3.02173	0.986	0.199	0
Memory B	POU2AF1	0	3.94959	0.808	0.099	0
Memory B	IGHA1-secreted	0	8.75473	0.653	0.025	0
Memory B	JCHAIN	0	6.13146	0.5	0.043	0
Effector CD4+ T cells	GZMH	1.66394e-177	1.95751	0.952	0.332	6.27307e-175	CD4, CD279, CD3
Effector CD4+ T cells	CD4	2.31298e-172	2.42052	0.812	0.256	8.71993e-170
Effector CD4+ T cells	LAIR2	1.1088e-119	2.56763	0.361	0.061	4.18018e-117
Effector CD4+ T cells	GNLY	1.17523e-116	1.51564	0.922	0.455	4.43062e-114
Effector CD4+ T cells	CD3G	1.22451e-92	1.73525	0.689	0.253	4.61642e-90
CD4 CM	CD4	0	1.82297	0.697	0.21	0	CD4, CD28, CD25, CD127, CD3
CD4 CM	IL7R	0	1.42571	0.881	0.458	0
CD4 CM	TRAT1	4.46727e-154	1.67393	0.373	0.132	1.68416e-151
CD4 CM	CD28	1.94796e-122	1.5119	0.298	0.102	7.3438e-120
CD4 CM	RORC	5.19165e-93	2.44087	0.081	0.01	1.95725e-90
Naive CD8+ T cells	CD8B	0	2.29907	0.909	0.187	0	CD8, CD27, CCR7, CD45RA, CD3
Naive CD8+ T cells	LEF1	4.70875e-251	1.70735	0.88	0.355	1.7752e-248
Naive CD8+ T cells	CCR7	1.2141e-235	1.81883	0.791	0.295	4.57717e-233
Naive CD8+ T cells	PASK	5.0505e-162	1.7754	0.597	0.212	1.90404e-159
Naive CD8+ T cells	PIK3IP1	2.72604e-152	1.18251	0.954	0.639	1.02772e-149
Effector CD8+ T cells	CD8A	0	1.5944	0.943	0.329	0	CD8, CD28, CD279, CD127, CD3, CD183
Effector CD8+ T cells	CD8B	0	2.06038	0.716	0.197	0
Effector CD8+ T cells	GZMK	0	3.34167	0.578	0.098	0
Effector CD8+ T cells	DUSP2	3.97329e-151	1.70311	0.787	0.472	1.49793e-148
Effector CD8+ T cells	TRAC	3.55019e-132	1.01507	0.966	0.692	1.33842e-129
CD8 CM	CD8A	0	3.63645	0.982	0.297	0	CD8, CD134, CD278, CD279, CD134, CD137, CD3, CXCR6
CD8 CM	GZMH	0	2.51444	0.934	0.28	0
CD8 CM	CD8B	0	2.72046	0.769	0.168	0
CD8 CM	GZMB	0	1.69062	0.871	0.311	0
CD8 CM	GZMA	0	1.69085	0.918	0.383	0
Naive CD4+ T cells	LEF1	0	1.87857	0.905	0.307	0	CD4, CD45RA, CCR7, CD62L, CD3
Naive CD4+ T cells	CCR7	0	2.10905	0.828	0.247	0
Naive CD4+ T cells	PIK3IP1	0	1.1197	0.965	0.61	0
Naive CD4+ T cells	IL23R	5.02231e-264	1.03895	0.977	0.667	1.89341e-261
Naive CD4+ T cells	MYC	3.48957e-263	1.5511	0.695	0.299	1.31557e-260
NK	KLRF1	0	4.83087	0.903	0.1	0	CD56, CD45RA, CD161, CD16, GITR, Tim3, CD134, CD62L
NK	TRDC	0	2.61992	0.878	0.136	0
NK	FCGR3A	0	3.03714	0.957	0.226	0
NK	FCER1G	0	3.33436	0.763	0.07	0
NK	GZMB	0	2.65897	0.957	0.287	0
CD8 EM	GZMK	0	3.3879	0.812	0.105	0	CXCR6, CD127, CD161, CD8, CD279, CD28, CD3
CD8 EM	KLRB1	1.04119e-281	3.08929	0.934	0.337	3.9253e-279
CD8 EM	DUSP2	3.83243e-242	2.70941	0.962	0.476	1.44483e-239
CD8 EM	TARP-refseq	2.36892e-191	2.19864	0.854	0.311	8.93083e-189
CD8 EM	IL18RAP	1.76875e-166	2.34374	0.574	0.138	6.66818e-164
Tregs	FOXP3	0	7.76017	0.87	0.009	0	CD62L, CD25, CD278, CD4, CD3, GITR
Tregs	IL2RA	1.0688e-224	4.2297	0.326	0.02	4.02939e-222
Tregs	CTLA4	2.89915e-175	3.4553	0.486	0.06	1.09298e-172
Tregs	F5	4.49231e-142	4.35598	0.203	0.012	1.6936e-139
Tregs	DUSP4	1.672e-101	3.35389	0.196	0.016	6.30343e-99
CD16+ OCP	FCN1	0	3.39332	0.713	0.029	0	CD11c, CD134, CD14, CD16, HLA-DR, CD137
CD16+ OCP	TGFBI	0	3.63065	0.692	0.033	0
CD16+ OCP	CXCL16	0	5.07994	0.662	0.039	0
CD16+ OCP	S100A9	0	1.565	0.658	0.054	0
CD16+ OCP	CD86	0	3.90895	0.502	0.028	0
Naïve B	IGHD-membrane	0	6.22033	0.968	0.047	0	HLA-DR, IgD, IgM, CXCR5, CD272, CD19, CD196
Naïve B	IGHM-secreted	0	4.79128	0.971	0.073	0
Naïve B	CD79A	0	4.38749	0.986	0.097	0
Naïve B	MS4A1	0	3.90805	0.94	0.102	0
Naïve B	CD22	0	4.56088	0.893	0.059	0
CD8+ CD56+ NK	TARP-refseq	0	3.00183	0.929	0.279	0	CD56, CD8, CD3, CD45RA, CD16, CD161
CD8+ CD56+ NK	TRDC	0	2.94217	0.815	0.179	0
CD8+ CD56+ NK	CCL5	1.2103e-279	1.4586	0.987	0.625	4.56282e-277
CD8+ CD56+ NK	CST7	2.35692e-261	1.21995	0.982	0.477	8.88558e-259
CD8+ CD56+ NK	GZMB	6.33463e-260	1.1624	0.879	0.327	2.38815e-257
Monocytes	TGFBI	0	6.30349	0.962	0.028	0	Tim3, HLA-DR, CD14, CD11c
Monocytes	S100A9	0	9.6263	0.916	0.049	0
Monocytes	FCER1G	0	3.95005	0.996	0.142	0
Monocytes	FCN1	0	8.0966	0.87	0.027	0
Monocytes	CD86	0	6.25504	0.845	0.022	0
Other	TLR9	0	8.51688	0.517	0.003	0	HLA-DR, CD272, CD183, Tim3, CD4, CD45RA, CD62L
Other	NRP1	0	11.0497	0.379	0	0
Other	FLT3	3.01303e-302	6.14475	0.552	0.005	1.13591e-299
Other	IL3RA	1.17558e-267	7.89568	0.966	0.021	4.43193e-265
Other	FCER1A	3.26179e-243	4.49329	0.724	0.012	1.2297e-240

## Sheet: Treg DE Table 3
Table 3- Differential gene expression for PsA Tregs including p-Value and Log2-fold change compared to HC Tregs
entrezgene_id	gene	DElabel	p_val	avg_log2FC	pct.1	pct.2	p_val_adj
10663	CXCR6	CXCR6	0.067693	2.87544	0.037	0	1
259197	NCR3	NCR3	0.0046513	2.81824	0.144	0.034	1
1237	CCR8	CCR8	0.0503281	2.61834	0.043	0	1
3001	GZMA	GZMA	0.0358083	2.55714	0.165	0.08	1
1232	CCR3	CCR3	0.0914166	2.54154	0.032	0	1
1234	CCR5	CCR5	0.0942286	2.51987	0.053	0.011	1
970	CD70	CD70	0.0317117	2.5017	0.074	0.011	1
383	ARG1	ARG1	0.170093	2.2815	0.021	0	1
4609	MYC	MYC	4.75156e-06	2.02012	0.553	0.307	0.00179134
10945	KDELR1	KDELR1	0.124169	2.01309	0.027	0	1
943	TNFRSF8	TNFRSF8	0.124169	1.95772	0.027	0	1
639	PRDM1	PRDM1	1.47159e-05	1.86393	0.468	0.239	0.0055479
2214	FCGR3A	FCGR3A	0.183826	1.85104	0.059	0.023	1
4067	LYN	LYN	0.0914166	1.83757	0.032	0	1
7045	TGFBI	TGFBI	0.170093	1.74432	0.021	0	1
3122	HLA-DRA	HLA-DRA	0.000623719	1.65556	0.346	0.159	0.235142
3956	LGALS1	LGALS1	4.39853e-05	1.58887	0.596	0.409	0.0165825
3595	IL12RB2	IL12RB2	0.100989	1.42599	0.053	0.011	1
9235	IL32	IL32	3.73481e-14	1.38304	0.995	0.989	1.40802e-11
3576	CXCL8	CXCL8	0.335142	1.38275	0.011	0	1
2153	F5	F5	0.0328362	1.36074	0.234	0.136	1
355	FAS	FAS	0.00361713	1.33035	0.213	0.08	1
2615	LRRC32	LRRC32	0.236089	1.27246	0.016	0	1
5111	PCNA	PCNA	0.0941771	1.22945	0.106	0.045	1
6778	STAT6	STAT6	0.0625576	1.20348	0.144	0.068	1
3119	HLA-DQB1	HLA-DQB1	0.00653186	1.17516	0.239	0.102	1
4345	CD200	CD200	0.335142	1.08991	0.011	0	1
100133941	CD24	CD24	0.236089	1.08908	0.016	0	1
6095	RORA	RORA	0.0367205	1.07924	0.34	0.239	1
8531	YBX3	YBX3	0.402455	1.07826	0.043	0.023	1
8875	VNN2	VNN2	0.369216	0.994637	0.059	0.034	1
257101	ZNF683	ZNF683	0.415898	0.97691	0.027	0.011	1
100528032	KLRK1	KLRK1	0.962099	0.966403	0.074	0.08	1
22914	KLRK1	KLRK1	0.962099	0.966403	0.074	0.08	1
2999	GZMH	GZMH	0.805222	0.953787	0.064	0.057	1
9601	PDIA4	PDIA4	0.636963	0.936162	0.128	0.114	1
3958	LGALS3	LGALS3	0.0696867	0.922597	0.415	0.341	1
55340	GIMAP5	GIMAP5	0.166202	0.916017	0.298	0.239	1
7462	LAT2	LAT2	0.236089	0.892537	0.016	0	1
3108	HLA-DMA	HLA-DMA	0.302304	0.874037	0.197	0.159	1
3113	HLA-DPA1	HLA-DPA1	0.0301389	0.854698	0.473	0.375	1
972	CD74	CD74	0.00281403	0.849828	0.872	0.83	1
1388	ATF6B	ATF6B	0.179638	0.839566	0.133	0.08	1
2833	CXCR3	CXCR3	0.263076	0.826991	0.112	0.068	1
30009	TBX21	TBX21	0.353291	0.817307	0.074	0.045	1
729230	CCR2	CCR2	0.662045	0.814303	0.032	0.023	1
6772	STAT1	STAT1	0.0654195	0.81376	0.197	0.102	1
3684	ITGAM	ITGAM	0.785761	0.784961	0.074	0.068	1
29851	ICOS	ICOS	0.077352	0.769043	0.277	0.182	1
8809	IL18R1	IL18R1	0.124931	0.763466	0.101	0.045	1
3559	IL2RA	IL2RA	0.0507935	0.751612	0.362	0.25	1
944	TNFSF8	TNFSF8	0.716914	0.749065	0.101	0.091	1
6185	RPN2	RPN2	0.00262229	0.745818	0.59	0.432	0.988604
4171	MCM2	MCM2	0.512615	0.736553	0.037	0.023	1
27087	B3GAT1	B3GAT1	0.419579	0.71331	0.027	0.011	1
27040	LAT	LAT	0.00348734	0.704142	0.633	0.523	1
6348	CCL3	CCL3	0.335142	0.702793	0.011	0	1
201633	TIGIT	TIGIT	0.145743	0.697903	0.303	0.239	1
6281	S100A10	S100A10	3.64105e-05	0.687769	0.941	0.955	0.0137268
60489	APOBEC3G	APOBEC3G	0.239437	0.686431	0.149	0.102	1
308	ANXA5	ANXA5	0.0254807	0.680658	0.479	0.375	1
3662	IRF4	IRF4	0.542119	0.675997	0.112	0.091	1
967	CD63	CD63	0.0756309	0.67492	0.41	0.318	1
7293	TNFRSF4	TNFRSF4	0.760467	0.67371	0.016	0.011	1
581	BAX	BAX	0.0767981	0.653006	0.537	0.432	1
330	BIRC3	BIRC3	0.215761	0.628163	0.319	0.284	1
931	MS4A1	MS4A1	0.40499	0.61934	0.096	0.068	1
6404	SELPLG	SELPLG	0.000788974	0.619074	0.846	0.773	0.297443
2308	FOXO1	FOXO1	0.382146	0.618143	0.149	0.114	1
3902	LAG3	LAG3	0.313885	0.616284	0.032	0.011	1
4815	NINJ2	NINJ2	0.320954	0.61278	0.16	0.114	1
151888	BTLA	BTLA	0.389986	0.60547	0.059	0.034	1
919	CD247	CD247	0.171041	0.60358	0.41	0.341	1
50943	FOXP3	FOXP3	0.000226825	0.588656	0.904	0.795	0.085513
28951	TRIB2	TRIB2	0.0205418	0.579445	0.452	0.318	1
596	BCL2	BCL2	0.56339	0.561225	0.255	0.239	1
838	CASP5	CASP5	0.0514662	0.556196	0.441	0.364	1
6402	SELL	SELL	0.000171828	0.553547	0.904	0.875	0.0647792
3904	LAIR2	LAIR2	0.433396	0.551164	0.16	0.125	1
4818	NKG7	NKG7	0.843111	0.538259	0.234	0.273	1
3105	HLA-A	HLA-A	1.01139e-07	0.533482	1	1	3.81293e-05
1043	CD52	CD52	0.00010187	0.52273	1	1	0.0384051
10578	GNLY	GNLY	0.0122513	0.505618	0.176	0.33	1
3689	ITGB2	ITGB2	0.0057844	0.504705	0.856	0.807	1
2205	FCER1A	FCER1A	0.335142	0.501457	0.011	0	1
973	CD79A	CD79A	0.674017	0.497141	0.08	0.068	1
5996	RGS1	RGS1	0.820137	0.485791	0.404	0.432	1
7097	TLR2	TLR2	0.335142	0.474641	0.011	0	1
6352	CCL5	CCL5	0.235842	0.462917	0.42	0.352	1
3566	IL4R	IL4R	0.464173	0.45193	0.245	0.205	1
10744	PTTG2	PTTG2	0.837583	0.417368	0.027	0.023	1
10803	CCR9	CCR9	0.713066	0.404135	0.016	0.023	1
2526	FUT4	FUT4	0.335142	0.399533	0.011	0	1
1493	CTLA4	CTLA4	0.249433	0.394731	0.5	0.455	1
3459	IFNGR1	IFNGR1	0.798808	0.393853	0.085	0.08	1
81704	DOCK8	DOCK8	0.827465	0.385774	0.25	0.284	1
3560	IL2RB	IL2RB	0.0982475	0.385261	0.574	0.511	1
3932	LCK	LCK	0.0267552	0.37757	0.814	0.795	1
1236	CCR7	CCR7	0.987511	0.371058	0.314	0.33	1
64919	BCL11B	BCL11B	0.924831	0.353021	0.42	0.489	1
2597	GAPDH	GAPDH	0.0257863	0.344342	0.92	0.852	1
5551	PRF1	PRF1	0.817276	0.34313	0.17	0.17	1
3601	IL15RA	IL15RA	0.425302	0.339006	0.043	0.023	1
6280	S100A9	S100A9	0.876859	0.338631	0.037	0.034	1
118788	PIK3AP1	PIK3AP1	0.104002	0.335509	0.053	0.011	1
8870	IER3	IER3	0.182463	0.327636	0.043	0.011	1
10130	PDIA6	PDIA6	0.417866	0.324842	0.324	0.295	1
3916	LAMP1	LAMP1	0.100496	0.318508	0.553	0.477	1
9447	AIM2	AIM2	0.662045	0.31435	0.032	0.023	1
2207	FCER1G	FCER1G	0.324154	0.309021	0.048	0.023	1
6774	STAT3	STAT3	0.616892	0.295615	0.165	0.148	1
27086	FOXP1	FOXP1	0.814694	0.290338	0.33	0.341	1
3676	ITGA4	ITGA4	0.272579	0.28124	0.314	0.25	1
3003	GZMK	GZMK	0.31588	0.278415	0.064	0.034	1
3383	ICAM1	ICAM1	0.533142	0.270008	0.037	0.023	1
915	CD3D	CD3D	0.112728	0.268186	0.941	0.92	1
10135	NAMPT	NAMPT	0.935211	0.246719	0.064	0.068	1
10581	IFITM2	IFITM2	0.246791	0.242412	0.511	0.477	1
939	CD27	CD27	0.649771	0.217084	0.612	0.648	1
7852	CXCR4	CXCR4	0.33851	0.215891	0.856	0.841	1
1233	CCR4	CCR4	0.536603	0.205822	0.037	0.023	1
969	CD69	CD69	0.66525	0.201585	0.431	0.42	1
920	CD4	CD4	0.731096	0.197649	0.559	0.557	1
914	CD2	CD2	0.371626	0.188598	0.766	0.761	1
10410	IFITM3	IFITM3	0.288381	0.182202	0.479	0.443	1
604	BCL6	BCL6	0.760467	0.17805	0.016	0.011	1
51056	LAP3	LAP3	0.714327	0.174486	0.154	0.182	1
10320	IKZF1	IKZF1	0.578967	0.173665	0.223	0.273	1
51160	VPS28	VPS28	0.659066	0.168511	0.324	0.364	1
3394	IRF8	IRF8	0.946373	0.164159	0.021	0.023	1
8530	CST7	CST7	0.819793	0.163445	0.324	0.364	1
1844	DUSP2	DUSP2	0.746263	0.161958	0.298	0.33	1
113791	PIK3IP1	PIK3IP1	0.31406	0.161703	0.851	0.773	1
60468	BACH2	BACH2	0.538039	0.156701	0.048	0.068	1
10123	ARL4C	ARL4C	0.64979	0.140411	0.441	0.42	1
1846	DUSP4	DUSP4	0.492842	0.111281	0.181	0.227	1
6374	CXCL5	CXCL5	0.332116	-0.127907	0.112	0.159	1
925	CD8A	CD8A	0.540171	-0.134038	0.08	0.102	1
84868	HAVCR2	HAVCR2	0.430735	-0.134943	0.027	0.011	1
974	CD79B	CD79B	0.945459	-0.139037	0.106	0.102	1
10673	TNFSF13B	TNFSF13B	0.762537	-0.140071	0.048	0.057	1
2219	FCN1	FCN1	0.713066	-0.149629	0.016	0.023	1
5367	PMCH	PMCH	0.967659	-0.15162	0.011	0.011	1
933	CD22	CD22	0.75448	-0.156829	0.043	0.034	1
10219	KLRG1	KLRG1	0.690546	-0.170222	0.032	0.023	1
3600	IL15	IL15	0.960477	-0.171247	0.011	0.011	1
868	CBLB	CBLB	0.12078	-0.171923	0.165	0.261	1
2495	FTH1	FTH1	0.328132	-0.173645	0.085	0.125	1
940	CD28	CD28	0.380005	-0.184695	0.255	0.318	1
23178	PASK	PASK	0.364537	-0.194641	0.239	0.295	1
51176	LEF1	LEF1	0.166244	-0.208544	0.723	0.795	1
7704	ZBTB16	ZBTB16	0.967659	-0.218071	0.011	0.011	1
917	CD3G	CD3G	0.384247	-0.252945	0.314	0.364	1
4050	LTB	LTB	0.346188	-0.259741	0.074	0.114	1
6932	TCF7	TCF7	0.515873	-0.276277	0.128	0.159	1
4173	MCM4	MCM4	0.348136	-0.289913	0.032	0.057	1
1843	DUSP1	DUSP1	0.00148276	-0.30009	0.468	0.716	0.559002
29802	VPREB3	VPREB3	0.445959	-0.341278	0.011	0.023	1
6283	S100A12	S100A12	0.589381	-0.37389	0.005	0.011	1
894	CCND2	CCND2	0.294376	-0.387587	0.191	0.25	1
6776	STAT5A	STAT5A	0.163482	-0.397182	0.133	0.205	1
8741	TNFSF13	TNFSF13	0.870208	-0.401854	0.027	0.023	1
1521	CTSW	CTSW	0.132821	-0.420152	0.128	0.205	1
1524	CX3CR1	CX3CR1	0.778391	-0.435074	0.016	0.011	1
8743	TNFSF10	TNFSF10	0.863209	-0.444943	0.181	0.182	1
115650	TNFRSF13C	TNFRSF13C	0.856196	-0.458789	0.027	0.023	1
3512	JCHAIN	JCHAIN	0.960477	-0.508214	0.011	0.011	1
3606	IL18	IL18	0.273327	-0.541223	0.037	0.068	1
7294	TXK	TXK	0.265575	-0.580085	0.223	0.284	1
7535	ZAP70	ZAP70	0.504745	-0.582796	0.069	0.091	1
7043	TGFB3	TGFB3	0.445959	-0.632458	0.011	0.023	1
958	CD40	CD40	0.778391	-0.63972	0.016	0.011	1
3965	LGALS9	LGALS9	0.0775632	-0.643542	0.149	0.239	1
953	ENTPD1	ENTPD1	0.847262	-0.656331	0.074	0.068	1
3726	JUNB	JUNB	0.0181521	-0.664484	0.505	0.636	1
6775	STAT4	STAT4	0.37507	-0.668861	0.101	0.136	1
51237	MZB1	MZB1	0.589381	-0.682795	0.005	0.011	1
10077	TSPAN32	TSPAN32	0.0612409	-0.694549	0.144	0.239	1
3592	IL12A	IL12A	0.697457	-0.741601	0.016	0.023	1
929	CD14	CD14	0.589381	-0.749826	0.005	0.011	1
923	CD6	CD6	0.00537803	-0.780873	0.463	0.591	1
356	FASLG	FASLG	0.589381	-0.822353	0.005	0.011	1
7124	TNF	TNF	0.39184	-0.828746	0.053	0.08	1
3575	IL7R	IL7R	0.00690854	-0.840544	0.404	0.557	1
3725	JUN	JUN	0.0174165	-0.871166	0.266	0.398	1
9212	AURKB	AURKB	0.436684	-0.889083	0.011	0.023	1
1509	CTSD	CTSD	0.386567	-0.903196	0.064	0.091	1
4848	CNOT2	CNOT2	0.000900725	-0.906044	0.165	0.352	0.339573
50852	TRAT1	TRAT1	0.000545064	-0.908038	0.138	0.33	0.205489
1803	DPP4	DPP4	0.289686	-0.922896	0.048	0.08	1
3820	KLRB1	KLRB1	0.00130717	-0.949436	0.138	0.307	0.492804
597	BCL2A1	BCL2A1	0.624523	-0.960054	0.053	0.068	1
6351	CCL4	CCL4	0.709105	-1.1682	0.027	0.034	1
2208	FCER2	FCER2	0.581806	-1.18031	0.005	0.011	1
5450	POU2AF1	POU2AF1	0.26188	-1.1932	0.021	0.045	1
971	CD72	CD72	0.581806	-1.22253	0.005	0.011	1
8718	TNFRSF25	TNFRSF25	0.0474288	-1.24241	0.074	0.148	1
51744	CD244	CD244	0.953298	-1.2827	0.011	0.011	1
3802	KIR2DL1	KIR2DL1	0.581806	-1.28805	0.005	0.011	1
51348	KLRF1	KLRF1	0.333394	-1.28905	0.016	0.034	1
3823	KLRC3	KLRC3	0.199166	-1.29637	0.005	0.023	1
2354	FOSB	FOSB	3.94858e-06	-1.34103	0.149	0.409	0.00148862
11314	CD300A	CD300A	0.209618	-1.36105	0.027	0.057	1
8807	IL18RAP	IL18RAP	0.202447	-1.36126	0.027	0.057	1
1117	CHI3L2	CHI3L2	0.681975	-1.36737	0.016	0.023	1
7494	XBP1	XBP1	0.00091794	-1.42667	0.117	0.273	0.346063
952	CD38	CD38	0.196032	-1.52199	0.005	0.023	1
4907	NT5E	NT5E	0.26188	-1.53253	0.021	0.045	1
4049	LTA	LTA	0.0524101	-1.602	0.043	0.102	1
11006	LILRB4	LILRB4	0.145986	-1.73639	0	0.011	1
9846	GAB2	GAB2	0.0650605	-1.74064	0.005	0.034	1
3687	ITGAX	ITGAX	0.687122	-1.74992	0.016	0.023	1
926	CD8B	CD8B	0.401557	-1.83858	0.027	0.045	1
1958	EGR1	EGR1	0.00397144	-1.85506	0.048	0.148	1
27346	TMEM97	TMEM97	0.0209983	-1.87794	0.005	0.045	1
2015	ADGRE1	ADGRE1	0.145986	-1.90931	0	0.011	1
8320	EOMES	EOMES	0.145986	-1.90931	0	0.011	1
1380	CR2	CR2	0.145986	-1.94065	0	0.011	1
911	CD1C	CD1C	0.145986	-2.33123	0	0.011	1
6097	RORC	RORC	0.000642033	-2.9435	0.005	0.08	0.242047

## Sheet: Treg GSEA Table 4
Table 4- GSEA analysis of upregulated genes in PsA Tregs.
ID	Description	setSize	enrichmentScore	NES	pvalue	p.adjust	qvalue	rank	leading_edge	core_enrichment
GO:0070098	chemokine-mediated signaling pathway	17	0.637087	1.88561	0.00211636	0.00211636	1	20	tags=35%, list=9%, signal=35%	10663/1237/1232/1234/4067/3576
GO:1990868	response to chemokine	19	0.612424	1.87008	0.00409037	0.00409037	1	20	tags=32%, list=9%, signal=31%	10663/1237/1232/1234/4067/3576
GO:1990869	cellular response to chemokine	19	0.612424	1.87008	0.00409037	0.00409037	1	20	tags=32%, list=9%, signal=31%	10663/1237/1232/1234/4067/3576
GO:0006935	chemotaxis	30	0.514917	1.74043	0.00653919	0.00653919	1	46	tags=40%, list=21%, signal=37%	10663/1237/1232/1234/4067/3576/100528032/22914/3958/972/2833/729230
GO:0042330	taxis	30	0.514917	1.74043	0.00653919	0.00653919	1	46	tags=40%, list=21%, signal=37%	10663/1237/1232/1234/4067/3576/100528032/22914/3958/972/2833/729230
GO:0060326	cell chemotaxis	30	0.514917	1.74043	0.00653919	0.00653919	1	46	tags=40%, list=21%, signal=37%	10663/1237/1232/1234/4067/3576/100528032/22914/3958/972/2833/729230
GO:0002455	humoral immune response mediated by circulating immunoglobulin	4	-0.842593	-1.67637	0.00978172	0.00978172	1	39	tags=100%, list=18%, signal=84%	2208/4049/1380
GO:0002923	regulation of humoral immune response mediated by circulating immunoglobulin	4	-0.842593	-1.67637	0.00978172	0.00978172	1	39	tags=100%, list=18%, signal=84%	2208/4049/1380
GO:0050732	negative regulation of peptidyl-tyrosine phosphorylation	3	-0.873681	-1.56676	0.0144299	0.0144299	1	19	tags=100%, list=9%, signal=93%	11314/11006
GO:0007204	positive regulation of cytosolic calcium ion concentration	16	0.570901	1.65388	0.0144741	0.0144741	1	6	tags=25%, list=3%, signal=26%	10663/1237/1232/1234
GO:0019722	calcium-mediated signaling	22	0.531759	1.69893	0.0145929	0.0145929	1	57	tags=50%, list=26%, signal=41%	10663/1237/1232/1234/2214/3576/7462/2833/729230/27040/6348
GO:0019932	second-messenger-mediated signaling	22	0.531759	1.69893	0.0145929	0.0145929	1	57	tags=50%, list=26%, signal=41%	10663/1237/1232/1234/2214/3576/7462/2833/729230/27040/6348
GO:0002396	MHC protein complex assembly	4	0.828704	1.55797	0.0147087	0.0147087	1	41	tags=100%, list=19%, signal=83%	3122/3119/3108/3113
GO:0002399	MHC class II protein complex assembly	4	0.828704	1.55797	0.0147087	0.0147087	1	41	tags=100%, list=19%, signal=83%	3122/3119/3108/3113
GO:0002501	peptide antigen assembly with MHC protein complex	4	0.828704	1.55797	0.0147087	0.0147087	1	41	tags=100%, list=19%, signal=83%	3122/3119/3108/3113
GO:0002503	peptide antigen assembly with MHC class II protein complex	4	0.828704	1.55797	0.0147087	0.0147087	1	41	tags=100%, list=19%, signal=83%	3122/3119/3108/3113
GO:0070925	organelle assembly	5	-0.796262	-1.69699	0.0191166	0.0191166	1	39	tags=80%, list=18%, signal=67%	7124/9212/1509/4848
GO:0009749	response to glucose	3	-0.864071	-1.54953	0.0198104	0.0198104	1	16	tags=67%, list=7%, signal=63%	7494/1958
GO:0002920	regulation of humoral immune response	5	-0.779211	-1.66065	0.0241035	0.0241035	1	39	tags=80%, list=18%, signal=67%	7124/2208/4049/1380
GO:2000402	negative regulation of lymphocyte migration	3	0.857143	1.46736	0.0286512	0.0286512	1	34	tags=100%, list=15%, signal=86%	4345/100528032/22914
GO:0019221	cytokine-mediated signaling pathway	53	0.390966	1.47225	0.0292605	0.0292605	1	28	tags=23%, list=13%, signal=26%	10663/1237/1232/1234/970/383/4067/3595/3576/355/6778/100133941
GO:0002829	negative regulation of type 2 immune response	5	0.771023	1.57155	0.0302329	0.0302329	1	46	tags=80%, list=21%, signal=65%	383/6778/30009/729230
GO:1901700	response to oxygen-containing compound	51	-0.345079	-1.42061	0.0306637	0.0306637	1	51	tags=41%, list=23%, signal=41%	7043/958/3965/3726/6775/51237/3592/929/923/356/7124/3725/1509/2354/8807/7494/952/4907/4049/1958/6097
GO:0002925	positive regulation of humoral immune response mediated by circulating immunoglobulin	3	-0.83871	-1.50405	0.0315379	0.0315379	1	39	tags=100%, list=18%, signal=83%	2208/4049
GO:0140694	non-membrane-bounded organelle assembly	3	-0.83871	-1.50405	0.0315379	0.0315379	1	39	tags=100%, list=18%, signal=83%	9212/4848
GO:0044283	small molecule biosynthetic process	7	-0.67018	-1.62373	0.0319659	0.0319659	1	39	tags=71%, list=18%, signal=61%	7124/51744/7494/4907/1958
GO:0009746	response to hexose	4	-0.776324	-1.54452	0.0356593	0.0356593	1	39	tags=75%, list=18%, signal=63%	7124/7494/1958
GO:0034284	response to monosaccharide	4	-0.776324	-1.54452	0.0356593	0.0356593	1	39	tags=75%, list=18%, signal=63%	7124/7494/1958
GO:0051651	maintenance of location in cell	11	0.583961	1.52865	0.0368574	0.0368574	1	14	tags=27%, list=6%, signal=27%	1234/10945/4067
GO:0050863	regulation of T cell activation	58	0.376645	1.44692	0.040625	0.040625	1	58	tags=40%, list=26%, signal=40%	970/383/639/4067/3122/3956/2615/3119/100133941/257101/100528032/22914/3958/3108/3113/972/30009/729230/29851/3559/944/27040/201633
GO:0007498	mesoderm development	3	-0.819382	-1.46939	0.0442758	0.0442758	1	5	tags=67%, list=2%, signal=66%	51176/8320
GO:0007517	muscle organ development	6	-0.681386	-1.56994	0.0478667	0.0478667	1	16	tags=50%, list=7%, signal=48%	7494/1958/8320
GO:0043903	regulation of biological process involved in symbiotic interaction	9	0.631642	1.54482	0.0479003	0.0479003	1	42	tags=44%, list=19%, signal=37%	383/3956/3576/972
GO:0007186	G protein-coupled receptor signaling pathway	19	0.515149	1.57305	0.0491714	0.0491714	1	20	tags=26%, list=9%, signal=26%	10663/1237/1232/1234/3576
GO:0071676	negative regulation of mononuclear cell migration	4	0.766169	1.44041	0.0498338	0.0498338	1	34	tags=75%, list=15%, signal=65%	4345/100528032/22914

## Sheet: Treg Pathway Analysis Table 5 
Table 5- GO pathways enriched in PsA Tregs.
ID	Description	GeneRatio	BgRatio	pvalue	p.adjust	qvalue	geneID	Count
GO:1903131	mononuclear cell differentiation	43313	481/18870	5.8814e-09	3.964e-06	2.074e-06	MYC/PRDM1/LGALS1/HLA-DRA/RORC/XBP1/EGR1/RORA	8
GO:0030098	lymphocyte differentiation	43282	429/18870	7.6622e-08	2.5822e-05	1.351e-05	PRDM1/LGALS1/HLA-DRA/RORC/XBP1/EGR1/RORA	7
GO:0030217	T cell differentiation	43252	307/18870	2.781e-07	6.2479e-05	3.2689e-05	PRDM1/HLA-DRA/RORC/XBP1/EGR1/RORA	6
GO:0050863	regulation of T cell activation	43252	381/18870	9.848e-07	0.00016594	8.6818e-05	PRDM1/LGALS1/HLA-DRA/XBP1/HLA-DQB1/CD70	6
GO:0002285	lymphocyte activation involved in immune response	43221	213/18870	1.3291e-06	0.00017917	9.3739e-05	LGALS1/HLA-DRA/RORC/XBP1/RORA	5
GO:0050870	positive regulation of T cell activation	43221	251/18870	2.9759e-06	0.0003343	0.0001749	LGALS1/HLA-DRA/XBP1/HLA-DQB1/CD70	5
GO:1903039	positive regulation of leukocyte cell-cell adhesion	43221	275/18870	4.6496e-06	0.00042641	0.0002231	LGALS1/HLA-DRA/XBP1/HLA-DQB1/CD70	5
GO:0046632	alpha-beta T cell differentiation	43191	124/18870	5.0613e-06	0.00042641	0.0002231	PRDM1/HLA-DRA/RORC/RORA	4
GO:0002366	leukocyte activation involved in immune response	43221	301/18870	7.2181e-06	0.00051872	0.00027139	LGALS1/HLA-DRA/RORC/XBP1/RORA	5
GO:0002263	cell activation involved in immune response	43221	305/18870	7.6962e-06	0.00051872	0.00027139	LGALS1/HLA-DRA/RORC/XBP1/RORA	5
GO:0022409	positive regulation of cell-cell adhesion	43221	322/18870	1.0012e-05	0.00061349	0.00032097	LGALS1/HLA-DRA/XBP1/HLA-DQB1/CD70	5
GO:0051251	positive regulation of lymphocyte activation	43221	330/18870	1.1276e-05	0.00063332	0.00033135	LGALS1/HLA-DRA/XBP1/HLA-DQB1/CD70	5
GO:0071453	cellular response to oxygen levels	43191	174/18870	1.9319e-05	0.00096191	0.00050326	MYC/FAS/EGR1/RORA	4
GO:0002696	positive regulation of leukocyte activation	43221	380/18870	2.2266e-05	0.00096191	0.00050326	LGALS1/HLA-DRA/XBP1/HLA-DQB1/CD70	5
GO:0046631	alpha-beta T cell activation	43191	181/18870	2.2556e-05	0.00096191	0.00050326	PRDM1/HLA-DRA/RORC/RORA	4
GO:1903037	regulation of leukocyte cell-cell adhesion	43221	382/18870	2.2835e-05	0.00096191	0.00050326	LGALS1/HLA-DRA/XBP1/HLA-DQB1/CD70	5
GO:0050867	positive regulation of cell activation	43221	396/18870	2.7141e-05	0.00107607	0.00056299	LGALS1/HLA-DRA/XBP1/HLA-DQB1/CD70	5
GO:0007159	leukocyte cell-cell adhesion	43221	419/18870	3.5565e-05	0.00129741	0.0006788	LGALS1/HLA-DRA/XBP1/HLA-DQB1/CD70	5
GO:0032922	circadian regulation of gene expression	43160	70/18870	3.833e-05	0.00129741	0.0006788	RORC/EGR1/RORA	3
GO:0072203	cell proliferation involved in metanephros development	43132	10/18870	3.8499e-05	0.00129741	0.0006788	MYC/EGR1	2
GO:0042093	T-helper cell differentiation	43160	73/18870	4.3473e-05	0.00137749	0.00072069	HLA-DRA/RORC/RORA	3
GO:0002294	CD4-positive, alpha-beta T cell differentiation involved in immune response	43160	75/18870	4.7142e-05	0.00137749	0.00072069	HLA-DRA/RORC/RORA	3
GO:0002287	alpha-beta T cell activation involved in immune response	43160	76/18870	4.905e-05	0.00137749	0.00072069	HLA-DRA/RORC/RORA	3
GO:0002293	alpha-beta T cell differentiation involved in immune response	43160	76/18870	4.905e-05	0.00137749	0.00072069	HLA-DRA/RORC/RORA	3
GO:0071356	cellular response to tumor necrosis factor	43191	238/18870	6.5704e-05	0.00171521	0.00089738	FAS/CD70/RORA/TNFRSF25	4
GO:0002292	T cell differentiation involved in immune response	43160	84/18870	6.6165e-05	0.00171521	0.00089738	HLA-DRA/RORC/RORA	3
GO:0045785	positive regulation of cell adhesion	43221	482/18870	6.9285e-05	0.00172955	0.00090489	LGALS1/HLA-DRA/XBP1/HLA-DQB1/CD70	5
GO:0022407	regulation of cell-cell adhesion	43221	493/18870	7.71e-05	0.00185592	0.000971	LGALS1/HLA-DRA/XBP1/HLA-DQB1/CD70	5
GO:1901722	regulation of cell proliferation involved in kidney development	43132	15/18870	8.9577e-05	0.00198262	0.00103729	MYC/EGR1	2
GO:0043367	CD4-positive, alpha-beta T cell differentiation	43160	93/18870	8.9627e-05	0.00198262	0.00103729	HLA-DRA/RORC/RORA	3
GO:0034612	response to tumor necrosis factor	43191	259/18870	9.1189e-05	0.00198262	0.00103729	FAS/CD70/RORA/TNFRSF25	4
GO:0002399	MHC class II protein complex assembly	43132	16/18870	0.00010232	0.00208973	0.00109333	HLA-DRA/HLA-DQB1	2
GO:0002503	peptide antigen assembly with MHC class II protein complex	43132	16/18870	0.00010232	0.00208973	0.00109333	HLA-DRA/HLA-DQB1	2
GO:0042632	cholesterol homeostasis	43160	100/18870	0.00011122	0.00220473	0.0011535	XBP1/TMEM97/RORA	3
GO:0055092	sterol homeostasis	43160	101/18870	0.00011455	0.00220599	0.00115416	XBP1/TMEM97/RORA	3
GO:0019218	regulation of steroid metabolic process	43160	104/18870	0.00012495	0.00233941	0.00122396	RORC/EGR1/RORA	3
GO:0042753	positive regulation of circadian rhythm	43132	18/18870	0.00013031	0.00237368	0.00124189	RORC/RORA	2
GO:0033209	tumor necrosis factor-mediated signaling pathway	43160	111/18870	0.00015157	0.00268833	0.00140651	FAS/CD70/TNFRSF25	3
GO:0002396	MHC protein complex assembly	43132	20/18870	0.00016163	0.00272355	0.00142494	HLA-DRA/HLA-DQB1	2
GO:0002501	peptide antigen assembly with MHC protein complex	43132	20/18870	0.00016163	0.00272355	0.00142494	HLA-DRA/HLA-DQB1	2
GO:0035710	CD4-positive, alpha-beta T cell activation	43160	119/18870	0.00018621	0.00306113	0.00160156	HLA-DRA/RORC/RORA	3
GO:0072111	cell proliferation involved in kidney development	43132	22/18870	0.00019629	0.00315002	0.00164806	MYC/EGR1	2
GO:0002286	T cell activation involved in immune response	43160	123/18870	0.00020531	0.00319046	0.00166922	HLA-DRA/RORC/RORA	3
GO:1902105	regulation of leukocyte differentiation	43191	321/18870	0.00020828	0.00319046	0.00166922	MYC/PRDM1/HLA-DRA/XBP1	4
GO:0036315	cellular response to sterol	43132	25/18870	0.00025449	0.00381173	0.00199427	RORC/RORA	2
GO:0070482	response to oxygen levels	43191	343/18870	0.0002683	0.00393116	0.00205675	MYC/FAS/EGR1/RORA	4
GO:0045598	regulation of fat cell differentiation	43160	146/18870	0.00034	0.00487072	0.00254832	RORC/XBP1/RORA	3
GO:0071456	cellular response to hypoxia	43160	147/18870	0.00034688	0.00487072	0.00254832	MYC/EGR1/RORA	3
GO:0019886	antigen processing and presentation of exogenous peptide antigen via MHC class II	43132	31/18870	0.00039313	0.00533833	0.00279297	HLA-DRA/HLA-DQB1	2
GO:0002460	adaptive immune response based on somatic recombination of immune receptors built from immunoglobulin superfamily domains	43191	380/18870	0.00039602	0.00533833	0.00279297	HLA-DRA/RORC/CD70/RORA	4
GO:0002313	mature B cell differentiation involved in immune response	43132	32/18870	0.0004191	0.0055387	0.0028978	LGALS1/XBP1	2
GO:0036294	cellular response to decreased oxygen levels	43160	158/18870	0.00042852	0.00555423	0.00290593	MYC/EGR1/RORA	3
GO:0072539	T-helper 17 cell differentiation	43132	33/18870	0.00044589	0.00567034	0.00296668	RORC/RORA	2
GO:0002495	antigen processing and presentation of peptide antigen via MHC class II	43132	35/18870	0.0005019	0.00615056	0.00321792	HLA-DRA/HLA-DQB1	2
GO:0036314	response to sterol	43132	35/18870	0.0005019	0.00615056	0.00321792	RORC/RORA	2
GO:0002504	antigen processing and presentation of peptide or polysaccharide antigen via MHC class II	43132	37/18870	0.00056116	0.00665137	0.00347994	HLA-DRA/HLA-DQB1	2
GO:1903706	regulation of hemopoiesis	43191	417/18870	0.0005625	0.00665137	0.00347994	MYC/PRDM1/HLA-DRA/XBP1	4
GO:0055088	lipid homeostasis	43160	175/18870	0.00057745	0.00671037	0.00351081	XBP1/TMEM97/RORA	3
GO:0002335	mature B cell differentiation	43132	38/18870	0.000592	0.00676281	0.00353825	LGALS1/XBP1	2
GO:0045580	regulation of T cell differentiation	43160	181/18870	0.00063699	0.00713241	0.00373162	PRDM1/HLA-DRA/XBP1	3
GO:0009410	response to xenobiotic stimulus	43191	434/18870	0.00065369	0.00713241	0.00373162	FOSB/MYC/RORC/RORA	4
GO:0002478	antigen processing and presentation of exogenous peptide antigen	43132	40/18870	0.0006561	0.00713241	0.00373162	HLA-DRA/HLA-DQB1	2
GO:0071466	cellular response to xenobiotic stimulus	43160	192/18870	0.00075607	0.00786271	0.00411371	MYC/RORC/RORA	3
GO:0055090	acylglycerol homeostasis	43132	43/18870	0.00075827	0.00786271	0.00411371	XBP1/RORA	2
GO:0070328	triglyceride homeostasis	43132	43/18870	0.00075827	0.00786271	0.00411371	XBP1/RORA	2
GO:0007623	circadian rhythm	43160	204/18870	0.00090125	0.00911103	0.00476682	RORC/EGR1/RORA	3
GO:0072538	T-helper 17 type immune response	43132	47/18870	0.0009057	0.00911103	0.00476682	RORC/RORA	2
GO:0019884	antigen processing and presentation of exogenous antigen	43132	49/18870	0.00098418	0.00975494	0.00510371	HLA-DRA/HLA-DQB1	2
GO:0045619	regulation of lymphocyte differentiation	43160	212/18870	0.00100724	0.0098388	0.00514758	PRDM1/HLA-DRA/XBP1	3
GO:0010332	response to gamma radiation	43132	51/18870	0.00106583	0.0102624	0.00536919	MYC/EGR1	2
GO:1902895	positive regulation of miRNA transcription	43132	52/18870	0.00110783	0.0105166	0.00550221	MYC/EGR1	2
GO:0001906	cell killing	43160	223/18870	0.00116545	0.0109099	0.00570798	HLA-DRA/NCR3/GZMA	3
GO:0060612	adipose tissue development	43132	57/18870	0.00132965	0.0122765	0.00642297	RORC/XBP1	2
GO:0045444	fat cell differentiation	43160	248/18870	0.00158143	0.0144038	0.00753596	RORC/XBP1/RORA	3
GO:2000630	positive regulation of miRNA metabolic process	43132	64/18870	0.00167294	0.0150341	0.00786573	MYC/EGR1	2
GO:0001912	positive regulation of leukocyte mediated cytotoxicity	43132	69/18870	0.00194129	0.0172162	0.00900739	HLA-DRA/NCR3	2
GO:1902893	regulation of miRNA transcription	43132	70/18870	0.00199726	0.0173049	0.00905379	MYC/EGR1	2
GO:0002699	positive regulation of immune effector process	43160	270/18870	0.00201612	0.0173049	0.00905379	HLA-DRA/XBP1/NCR3	3
GO:0048002	antigen processing and presentation of peptide antigen	43132	71/18870	0.002054	0.0173049	0.00905379	HLA-DRA/HLA-DQB1	2
GO:0061614	miRNA transcription	43132	71/18870	0.002054	0.0173049	0.00905379	MYC/EGR1	2
GO:0042113	B cell activation	43160	278/18870	0.00219091	0.0182306	0.00953809	LGALS1/XBP1/CD70	3
GO:0046637	regulation of alpha-beta T cell differentiation	43132	74/18870	0.00222876	0.0183193	0.00958451	PRDM1/HLA-DRA	2
GO:0031343	positive regulation of cell killing	43132	76/18870	0.00234905	0.0188672	0.00987118	HLA-DRA/NCR3	2
GO:0061448	connective tissue development	43160	285/18870	0.0023514	0.0188672	0.00987118	RORC/XBP1/EGR1	3
GO:0048511	rhythmic process	43160	296/18870	0.00261811	0.0207601	0.0108615	RORC/EGR1/RORA	3
GO:0001666	response to hypoxia	43160	298/18870	0.00266854	0.0209139	0.010942	MYC/EGR1/RORA	3
GO:2000628	regulation of miRNA metabolic process	43132	86/18870	0.00299561	0.0232074	0.0121419	MYC/EGR1	2
GO:0001822	kidney development	43160	314/18870	0.0030938	0.0236406	0.0123686	MYC/PRDM1/EGR1	3
GO:0036293	response to decreased oxygen levels	43160	315/18870	0.00312168	0.0236406	0.0123686	MYC/EGR1/RORA	3
GO:0002312	B cell activation involved in immune response	43132	90/18870	0.00327507	0.0245267	0.0128322	LGALS1/XBP1	2
GO:0072001	renal system development	43160	324/18870	0.00337968	0.0250319	0.0130965	MYC/PRDM1/EGR1	3
GO:0140747	regulation of ncRNA transcription	43132	92/18870	0.00341923	0.0250496	0.0131057	MYC/EGR1	2
GO:0008202	steroid metabolic process	43160	327/18870	0.00346851	0.0251374	0.0131517	RORC/EGR1/RORA	3
GO:0001656	metanephros development	43132	94/18870	0.00356631	0.0255712	0.0133787	MYC/EGR1	2
GO:0071214	cellular response to abiotic stimulus	43160	334/18870	0.00368137	0.0258227	0.0135102	MYC/FAS/EGR1	3
GO:0104004	cellular response to environmental stimulus	43160	334/18870	0.00368137	0.0258227	0.0135102	MYC/FAS/EGR1	3
GO:0001910	regulation of leukocyte mediated cytotoxicity	43132	96/18870	0.00371633	0.0258227	0.0135102	HLA-DRA/NCR3	2
GO:0062012	regulation of small molecule metabolic process	43160	337/18870	0.003775	0.0259628	0.0135835	RORC/EGR1/RORA	3
GO:0019216	regulation of lipid metabolic process	43160	342/18870	0.0039343	0.0266015	0.0139177	RORC/EGR1/RORA	3
GO:0030101	natural killer cell activation	43132	99/18870	0.00394681	0.0266015	0.0139177	PRDM1/NCR3	2
GO:0010906	regulation of glucose metabolic process	43132	103/18870	0.00426425	0.0284565	0.0148882	RORC/RORA	2
GO:0010586	miRNA metabolic process	43132	105/18870	0.00442729	0.0292549	0.0153059	MYC/EGR1	2
GO:0002449	lymphocyte mediated immunity	43160	368/18870	0.0048291	0.0313702	0.0164126	HLA-DRA/NCR3/CD70	3
GO:0031341	regulation of cell killing	43132	111/18870	0.00493359	0.0313702	0.0164126	HLA-DRA/NCR3	2
GO:0043280	positive regulation of cysteine-type endopeptidase activity involved in apoptotic process	43132	111/18870	0.00493359	0.0313702	0.0164126	MYC/FAS	2
GO:0071347	cellular response to interleukin-1	43132	111/18870	0.00493359	0.0313702	0.0164126	EGR1/RORA	2
GO:0042752	regulation of circadian rhythm	43132	114/18870	0.00519632	0.032732	0.0171251	RORC/RORA	2
GO:0019882	antigen processing and presentation	43132	116/18870	0.00537501	0.0329342	0.0172309	HLA-DRA/HLA-DQB1	2
GO:0045582	positive regulation of T cell differentiation	43132	116/18870	0.00537501	0.0329342	0.0172309	HLA-DRA/XBP1	2
GO:0046634	regulation of alpha-beta T cell activation	43132	116/18870	0.00537501	0.0329342	0.0172309	PRDM1/HLA-DRA	2
GO:0002697	regulation of immune effector process	43160	389/18870	0.00563536	0.0342183	0.0179028	HLA-DRA/XBP1/NCR3	3
GO:2001233	regulation of apoptotic signaling pathway	43160	398/18870	0.00600436	0.0361334	0.0189047	MYC/XBP1/FAS	3
GO:0006805	xenobiotic metabolic process	43132	125/18870	0.00621374	0.0370625	0.0193908	RORC/RORA	2
GO:0002456	T cell mediated immunity	43132	129/18870	0.00660454	0.0383747	0.0200773	HLA-DRA/CD70	2
GO:0002708	positive regulation of lymphocyte mediated immunity	43132	129/18870	0.00660454	0.0383747	0.0200773	HLA-DRA/NCR3	2
GO:2001056	positive regulation of cysteine-type endopeptidase activity	43132	129/18870	0.00660454	0.0383747	0.0200773	MYC/FAS	2
GO:0045621	positive regulation of lymphocyte differentiation	43132	130/18870	0.00670396	0.0386194	0.0202054	HLA-DRA/XBP1	2
GO:0098781	ncRNA transcription	43132	136/18870	0.00731482	0.0417813	0.0218596	MYC/EGR1	2
GO:0010212	response to ionizing radiation	43132	138/18870	0.00752388	0.0426142	0.0222954	MYC/EGR1	2
GO:0001909	leukocyte mediated cytotoxicity	43132	140/18870	0.00773563	0.0430894	0.022544	HLA-DRA/NCR3	2
GO:0070555	response to interleukin-1	43132	140/18870	0.00773563	0.0430894	0.022544	EGR1/RORA	2
GO:2001235	positive regulation of apoptotic signaling pathway	43132	145/18870	0.00827678	0.0457258	0.0239234	MYC/FAS	2
GO:0002705	positive regulation of leukocyte mediated immunity	43132	151/18870	0.00894813	0.0482733	0.0252562	HLA-DRA/NCR3	2
GO:0030183	B cell differentiation	43132	153/18870	0.0091772	0.0482733	0.0252562	LGALS1/XBP1	2
GO:0002443	leukocyte mediated immunity	43160	466/18870	0.00926482	0.0482733	0.0252562	HLA-DRA/NCR3/CD70	3
GO:0007584	response to nutrient	43132	155/18870	0.0094089	0.0482733	0.0252562	XBP1/F5	2
GO:0002361	CD4-positive, CD25-positive, alpha-beta regulatory T cell differentiation	43101	10/18870	0.00950036	0.0482733	0.0252562	HLA-DRA	1
GO:0032070	regulation of deoxyribonuclease activity	43101	10/18870	0.00950036	0.0482733	0.0252562	GZMA	1
GO:0061418	regulation of transcription from RNA polymerase II promoter in response to hypoxia	43101	10/18870	0.00950036	0.0482733	0.0252562	EGR1	1
GO:0090184	positive regulation of kidney development	43101	10/18870	0.00950036	0.0482733	0.0252562	MYC	1
GO:2000347	positive regulation of hepatocyte proliferation	43101	10/18870	0.00950036	0.0482733	0.0252562	XBP1	1
GO:0010950	positive regulation of endopeptidase activity	43132	156/18870	0.00952573	0.0482733	0.0252562	MYC/FAS	2
GO:0072006	nephron development	43132	156/18870	0.00952573	0.0482733	0.0252562	MYC/EGR1	2

## Sheet: Monocle Analysis_HC Table 6
Table 6- Details of every single HC Tregs involved in pseudotime trajectory analysis using Monocle.
CellId	Monocle_Size_Factor	Monocle_Genes_Expressed	Monocle_Pseudotime	Monocle_State	Monocle_X	Monocle_Y
1_1_1360978	1.66906	75	3.98565	5	-0.639278	-0.827202
1_1_4895690	0.995491	45	4.07388	5	-0.708055	-0.888585
1_2_26560	0.645448	48	4.0918	5	-0.696842	-0.912069
1_3_11829912	1.88741	55	4.18777	5	-0.753848	-0.98823
1_3_7990348	1.28139	47	4.22015	5	-0.753082	-1.0226
1_3_13873945	0.90733	37	4.35197	5	-0.810173	-1.13902
1_1_10059278	0.713195	60	6.15218	4	-2.27727	0.969513
1_1_4748955	0.872806	49	4.74633	4	-1.3696	-0.0468701
1_1_9156556	1.20754	80	6.19659	4	-2.46529	0.848075
1_1_7255339	1.25897	55	5.0178	4	-1.59119	0.102496
1_1_10034310	1.69968	71	5.20523	4	-1.7667	0.169974
1_2_4140339	0.812564	47	3.84948	4	-0.630914	-0.54448
1_2_14019859	0.525165	43	5.96814	4	-2.34953	0.660688
1_2_11976207	0.544278	49	6.11714	4	-2.47112	0.74155
1_2_8264837	0.528267	42	4.01513	4	-0.792236	-0.491039
1_2_9163098	0.421693	43	6.31001	4	-2.56744	0.898306
1_2_590618	0.644748	39	5.77707	4	-2.33067	0.412906
1_2_11948933	1.20053	59	6.04957	4	-2.44826	0.672914
1_2_10053942	0.442908	43	5.11021	4	-1.77803	0.00976243
1_3_5639822	0.578302	42	6.14639	4	-2.49731	0.753978
1_3_3244828	1.12968	68	6.04402	4	-2.25298	0.855081
1_3_2509474	1.26038	69	4.91344	4	-1.52605	0.0151831
1_3_13736855	1.18913	76	6.24803	4	-2.33256	1.04026
1_3_8722632	1.77553	58	5.10287	4	-1.79157	-0.0147766
1_3_2064470	0.694983	60	6.21312	4	-2.47255	0.860995
1_3_7556737	1.7225	57	4.35631	4	-1.01298	-0.2108
1_3_10037045	0.925943	48	5.49529	4	-2.02063	0.318678
1_3_901290	1.55648	89	6.38627	4	-2.63129	0.939751
1_1_1946204	1.36755	51	3.61276	3	-0.450376	-0.771523
1_2_7982605	0.966171	52	3.75607	3	-0.575222	-0.624792
1_3_11807629	1.00029	39	3.44176	3	-0.285717	-0.874646
1_3_1206926	1.62593	51	3.53983	3	-0.387299	-0.853176
1_1_2100114	1.48573	54	3.22046	2	-0.0331554	-1.03239
1_1_10932171	1.06444	43	3.24875	2	-0.047309	-1.06065
1_2_2673841	0.630538	38	3.10809	2	-0.0688672	-0.926006
1_3_13303681	1.40838	49	3.10138	2	0.00793232	-0.911076
1_3_7235012	1.21434	42	3.39324	2	-0.036408	-1.2006
1_3_5311145	0.749721	40	3.31177	2	0.0679815	-1.1065
1_1_5463573	1.05313	70	2.25375	1	0.490609	-0.22311
1_2_2388942	0.468525	44	1.41834	1	1.21277	0.193901
1_2_10485543	0.744117	44	1.95805	1	0.86295	-0.346691
1_2_3409991	0.566894	40	2.63742	1	0.251003	-0.614859
1_3_2826673	1.19433	56	0.115177	1	2.53021	0.373124
1_3_11677521	0.80676	45	1.87232	1	0.972812	-0.385377
1_3_7968855	0.815766	46	0.257826	1	2.36058	0.427591
1_3_12844848	0.940853	44	1.03776	1	1.69084	0.0428754
1_3_11796897	1.18472	68	0.0486258	1	2.52258	0.529488
1_3_13294923	0.892019	50	0.274382	1	2.30248	0.520438
1_3_8994865	1.33613	61	0.165265	1	2.46251	0.411392
1_3_2384649	1.42759	84	0	1	2.41207	0.868485
1_3_6341827	0.749921	59	0.0410336	1	2.46436	0.6704
1_3_175116	1.56739	50	0.0245451	1	2.60996	0.380035
1_3_4580820	1.2962	86	0.0681071	1	2.41867	0.715864
1_3_1186190	1.30431	54	0.183516	1	2.40812	0.49201
1_3_10935646	0.80706	40	2.71829	1	0.191859	-0.678234
1_3_9025931	0.896322	51	0.760451	1	1.89552	0.251757
1_3_7977985	1.13589	48	0.144888	1	2.45579	0.470085
1_3_12976558	0.781943	48	0.0779193	1	2.59768	0.304415
1_3_6950494	1.06294	51	0.281795	1	2.36929	0.361109
1_3_11679763	1.78044	80	0.0930391	1	2.49649	0.495332
1_3_8864690	1.22385	60	0.854727	1	1.81666	0.202685
1_3_6665491	1.05353	54	1.99913	1	0.76108	-0.207997
1_3_11684785	1.37946	59	0.0302299	1	2.54545	0.513174
1_3_1181277	1.35524	54	0.187858	1	2.44353	0.409034

## Sheet: Monocle Analysis_PsA Table 7
Table 7- Details of every single PsA Tregs involved in pseudotime trajectory analysis using Monocle.
CellId	Monocle_Size_Factor	Monocle_Genes_Expressed	Monocle_Pseudotime_Q5FU	Monocle_State	Monocle_X	Monocle_Y
2_4_3716431	1.77066	66	2.16548	15	1.12642	-0.371323
2_4_5488536	1.48307	70	2.08163	15	1.18379	-0.287302
2_5_1629015	0.733913	45	1.91927	15	1.16833	-0.125711
2_5_10796188	0.446446	42	2.19418	15	1.11552	-0.400028
2_5_14021018	0.663092	50	2.08713	15	1.16334	-0.292802
2_5_10341184	0.524031	38	1.92672	15	1.14992	-0.133251
2_6_12265436	1.40217	61	1.99675	15	1.15973	-0.203077
2_6_4747073	1.31081	51	2.12318	15	1.04565	-0.329943
2_6_13443115	0.955477	67	2.0471	15	1.14192	-0.253402
2_6_11233203	1.46119	49	2.08455	15	1.1222	-0.290736
2_6_8137039	1.13794	55	2.07092	15	1.21138	-0.27642
2_6_13567112	1.45996	54	1.90974	15	1.11148	-0.116867
2_6_10039681	0.865597	48	2.041	15	1.15224	-0.247298
2_4_2073988	1.53975	63	3.12803	14	0.663574	0.6156
2_5_13279574	1.14938	33	3.08209	14	0.607139	0.576197
2_5_1930779	0.935312	49	3.38119	14	0.519432	0.887085
2_5_9162271	1.53164	63	3.39526	14	0.534513	0.899342
2_5_14013008	0.96642	36	3.17553	14	0.696191	0.65943
2_5_3260971	1.99567	90	3.43688	14	0.52781	0.941854
2_5_3270149	0.928796	36	3.2114	14	0.604163	0.706365
2_5_4447558	0.829695	56	3.28959	14	0.607091	0.78455
2_5_10636036	1.49734	52	3.28074	14	0.581439	0.778814
2_5_11970826	1.00146	50	3.40176	14	0.638391	0.893352
2_5_2361687	0.855761	53	3.34349	14	0.546988	0.845918
2_6_10483293	1.30454	46	3.17662	14	0.654222	0.665454
2_4_10501638	2.36527	90	3.75119	13	-0.533067	0.566029
2_4_13728454	2.27121	62	3.83114	13	-0.538067	0.645408
2_5_893194	0.79662	40	3.93728	13	-0.492199	0.753294
2_5_14025279	0.999986	43	3.86021	13	-0.554315	0.673542
2_5_4885265	1.63787	52	3.81341	13	-0.589673	0.625342
2_5_12844461	1.37106	56	3.96648	13	-0.543517	0.780019
2_5_8875086	1.24393	57	3.80261	13	-0.559767	0.616141
2_5_2801684	0.6701	41	3.85517	13	-0.50583	0.670871
2_5_6524593	1.07573	57	3.91316	13	-0.544852	0.726888
2_5_12242760	0.887483	51	3.8089	13	-0.462098	0.626923
2_6_5488911	1.05445	49	3.93501	13	-0.523861	0.749647
2_4_7524869	1.3268	78	6.54662	12	-1.9688	-1.14489
2_5_12836000	0.747438	49	6.663	12	-2.25626	-1.20503
2_5_1779481	0.71006	49	6.83148	12	-2.15571	-1.39684
2_5_12841030	0.888344	49	6.49088	12	-1.99928	-1.08228
2_5_12684749	0.989781	61	6.59991	12	-2.08311	-1.17591
2_5_12569511	0.559933	37	6.44332	12	-2.06989	-1.01967
2_5_7672011	0.742397	36	6.49675	12	-2.00023	-1.08796
2_5_175161	0.708216	45	6.46725	12	-2.09303	-1.0393
2_5_4871850	0.431569	39	6.51697	12	-2.42191	-1.02303
2_5_10340738	1.05827	67	6.40784	12	-2.24448	-0.94835
2_5_3132291	0.594237	50	6.74782	12	-2.1558	-1.31168
2_5_10356493	0.535219	37	6.63188	12	-2.21744	-1.18123
2_5_9906123	0.726167	48	6.58916	12	-1.90989	-1.20011
2_5_8435715	1.35852	59	6.51616	12	-2.15507	-1.07632
2_5_7964941	1.06982	47	6.43987	12	-2.07092	-1.01606
2_5_11968516	0.490587	38	6.73654	12	-1.98003	-1.33586
2_6_11547	1.02495	47	6.82582	12	-2.21261	-1.37966
2_4_10642226	2.65397	107	6.20361	11	-2.28013	-0.76759
2_5_4581548	0.533621	45	6.30585	11	-2.39617	-0.73573
2_5_14009877	1.05163	65	6.4931	11	-2.62202	-0.634806
2_5_12562643	0.635181	45	6.3558	11	-2.42262	-0.8204
2_5_12410560	0.868302	72	6.22378	11	-2.27942	-0.838875
2_5_14044046	1.0054	59	6.19434	11	-2.24864	-0.840039
2_5_6789956	0.224514	41	6.20403	11	-2.2456	-0.882754
2_5_6067610	0.693707	53	6.41204	11	-2.46584	-0.871368
2_5_3568196	0.550466	42	6.19177	11	-2.23612	-0.872857
2_5_2083975	0.485792	51	6.30356	11	-2.3767	-0.792488
2_5_3276722	0.737971	55	6.15612	11	-2.19797	-0.876195
2_4_1640080	1.48873	58	5.63552	10	-1.67075	-0.606947
2_5_7675480	0.396281	28	5.37511	10	-1.67566	-0.275709
2_5_7387472	1.14938	63	4.94696	10	-1.55668	0.18329
2_5_9307021	1.20507	62	5.31806	10	-1.59695	-0.259437
2_5_13743033	1.22757	62	4.99506	10	-1.4643	0.042603
2_5_1044117	0.468209	36	5.09772	10	-1.53316	-0.0349243
2_5_8285964	0.718298	43	5.15804	10	-1.53865	-0.107444
2_5_12861004	1.1195	49	5.27407	10	-1.6553	-0.168142
2_5_11211732	0.956706	51	5.60952	10	-1.60743	-0.6144
2_5_8587845	1.15528	58	4.95353	10	-1.46363	0.0959265
2_5_7981913	0.735635	38	5.80157	10	-1.89832	-0.639598
2_5_13888141	0.681412	54	4.9919	10	-1.46572	0.0478168
2_5_6667395	1.36848	67	5.29875	10	-1.67432	-0.185563
2_5_6656339	0.526736	56	4.76873	10	-1.33945	0.240375
2_5_8429608	1.27085	51	4.95574	10	-1.49878	0.122968
2_5_3398869	0.90777	46	5.37301	10	-1.70015	-0.257456
2_5_6212383	0.536203	40	4.46264	10	-1.1363	0.472599
2_5_3112358	0.886007	54	5.13626	10	-1.52179	-0.0931484
2_5_7391317	0.952895	46	5.2212	10	-1.65363	-0.100214
2_5_10335435	0.616123	32	5.59781	10	-1.64925	-0.569332
2_5_7235423	1.06011	51	5.24636	10	-1.60361	-0.169794
2_5_738528	0.545425	45	5.03442	10	-1.542	0.0538064
2_5_5031259	0.836334	50	5.39971	10	-1.77756	-0.23886
2_5_1196168	0.930271	62	5.28981	10	-1.75764	-0.117967
2_5_8433474	0.984371	55	5.34272	10	-1.60971	-0.28044
2_5_9610835	0.899532	51	5.28766	10	-1.67812	-0.169038
2_5_6645588	0.731331	54	5.80262	10	-1.89383	-0.644574
2_5_10179890	0.726659	50	4.96999	10	-1.53575	0.13576
2_5_11537321	0.661247	59	5.75311	10	-1.77627	-0.678387
2_5_4156126	0.795144	38	5.71214	10	-1.82453	-0.584627
2_5_9297431	0.781005	47	5.26516	10	-1.68445	-0.137902
2_5_1803357	0.677723	42	5.69613	10	-1.85503	-0.538952
2_5_12409754	1.23348	62	5.46449	10	-1.7164	-0.35558
2_4_7677763	2.65667	80	4.92451	9	-1.32022	1.1831
2_5_13869706	0.784324	48	4.73143	9	-1.23194	1.01151
2_5_610954	0.941952	46	4.70832	9	-1.26161	0.965073
2_5_1801803	0.788628	44	4.84437	9	-1.36487	1.05948
2_5_9615816	0.877401	57	4.52204	9	-1.19325	0.78835
2_5_8870834	0.559072	54	4.82384	9	-1.30194	1.07581
2_5_2360132	0.929041	57	4.77171	9	-1.31179	1.00764
2_5_2814344	0.599893	46	4.86701	9	-1.27203	1.14627
2_5_6801438	0.965436	51	4.73002	9	-1.2901	0.972383
2_5_14025226	0.848875	56	4.53417	9	-1.18802	0.805922
2_5_13747264	0.763422	68	4.94	9	-1.26107	1.23963
2_5_8876969	0.934083	53	4.68753	9	-1.24428	0.951647
2_5_8869650	1.16868	54	4.81454	9	-1.36723	1.02269
2_5_7991844	1.45885	70	4.94756	9	-1.42816	1.14033
2_5_6943520	0.727397	58	4.97727	9	-1.38634	1.20246
2_5_6078349	1.02372	50	4.5835	9	-1.18432	0.866659
2_5_6507678	1.11409	65	4.49798	9	-1.12917	0.800784
2_5_6353319	1.15294	52	4.94519	9	-1.26994	1.23983
2_5_9900711	1.37401	80	4.92337	9	-1.38604	1.13935
2_5_463149	0.936665	62	4.90427	9	-1.41961	1.09505
2_5_458178	1.31868	67	4.26392	9	-0.879459	0.683308
2_5_10035474	0.947608	53	4.94307	9	-1.53968	1.06319
2_5_7401663	1.39295	62	4.51788	9	-1.15597	0.807208
2_5_326801	1.12614	65	4.96852	9	-1.40402	1.18074
2_5_5469400	0.687928	45	4.77064	9	-1.3492	0.982313
2_5_3991700	1.92817	70	4.8947	9	-1.33322	1.13959
2_5_3706010	1.23237	49	4.0485	8	-0.828246	0.674056
2_4_11651418	0.869409	47	3.18838	7	0.000970522	0.375801
2_5_12979637	1.07253	42	3.22638	7	-0.0120396	0.504227
2_5_7693059	0.648706	38	2.94196	7	0.238561	0.312941
2_5_6524192	1.25155	62	3.4027	7	-0.187393	0.527646
2_5_12711980	0.629279	48	2.93804	7	0.220587	0.215019
2_5_7405514	1.03195	61	2.81862	7	0.360221	0.28451
2_5_6068415	0.798095	36	3.15856	7	0.0519084	0.474854
2_5_1212710	1.28032	54	2.77767	7	0.412846	0.34599
2_5_1351356	1.12491	59	3.38884	7	-0.191776	0.430276
2_5_2654996	0.659403	44	3.22924	7	-0.0289719	0.43234
2_5_7372802	0.723954	59	2.82076	7	0.345138	0.213123
2_5_13717657	1.1431	41	3.12381	7	0.0906143	0.490804
2_6_14026385	1.13278	46	2.80969	7	0.374706	0.314717
2_4_2514894	1.55746	44	2.53994	6	0.664129	0.302516
2_6_6936230	1.34905	60	2.39652	6	0.796504	0.244499
2_6_5915568	1.1645	45	2.52746	6	0.676931	0.300016
2_6_3128466	1.42602	51	2.19316	6	0.911459	0.0366258
2_4_3099688	1.75984	61	1.77423	5	1.27049	-0.0803025
2_5_1943853	0.855023	49	1.65682	5	1.39065	-0.0883367
2_4_6653199	0.975641	53	2.13071	4	1.78855	-0.823429
2_4_5620247	1.70599	70	2.10047	4	1.91238	-0.732085
2_4_11370275	1.10118	64	1.94824	4	1.88899	-0.575839
2_4_1484622	1.55021	60	1.7744	4	1.79274	-0.429423
2_5_9175321	0.682027	48	1.9098	4	1.76755	-0.590554
2_5_3707591	0.888835	57	2.05288	4	1.63668	-0.809035
2_5_1048383	1.24688	65	1.95912	4	1.81859	-0.620632
2_6_2371986	0.964698	40	2.04105	4	1.60773	-0.809649
2_6_11059261	1.68152	49	1.93819	4	1.75835	-0.626105
2_6_10056981	0.980436	53	1.9933	4	1.87727	-0.630757
2_6_7845929	1.24626	48	1.85989	4	1.82324	-0.50943
2_6_7082143	1.12442	65	2.06334	4	1.74413	-0.770085
2_6_4150666	1.19684	45	2.0225	4	1.90682	-0.649033
2_6_13733022	1.05482	46	1.94859	4	1.75731	-0.637853
2_4_11212894	1.52697	71	1.4866	3	1.55997	-0.118279
2_4_1045658	1.91993	72	1.23346	3	1.80529	-0.176267
2_5_12743	0.761455	48	1.44508	3	1.57876	-0.115586
2_6_3863509	0.950558	50	1.18035	3	1.85966	-0.17794
2_5_2100491	0.744118	52	1.17701	2	2.13182	0.226553
2_6_12562562	1.55451	54	1.18281	2	2.11357	0.238319
2_6_12241231	1.66025	55	1.20141	2	2.1336	0.251371
2_4_12243895	1.31204	55	0.0762106	1	2.94294	-0.106742
2_4_5909042	2.27945	67	0.40512	1	2.61826	-0.067538
2_4_2674640	1.20016	55	0.174282	1	2.85571	-0.0224601
2_4_3412229	1.63295	73	0.798896	1	2.21985	0.217875
2_5_12421285	0.814448	56	0.175477	1	2.85366	-0.0299293
2_5_1201607	1.01585	31	0.212049	1	2.81877	-0.0161241
2_5_6375598	0.784693	47	0.244563	1	2.7687	-0.153338
2_5_1794447	0.792071	50	0.143289	1	2.87648	-0.101739
2_5_9291742	1.21626	63	0.345833	1	2.70904	0.175048
2_6_8276817	1.22192	51	0.174074	1	2.85617	-0.019727
2_6_3994042	1.10081	57	0.0708396	1	2.93256	-0.229017
2_6_3127766	0.666166	33	0.136031	1	2.86304	-0.262735
2_6_7825538	1.79882	38	0.433451	1	2.60118	0.0488412
2_6_1780633	1.16142	47	0.685711	1	2.33678	0.138383
2_6_4281300	1.15614	43	0.12532	1	2.88521	-0.172444
2_6_3998271	0.579606	34	0.164898	1	2.88966	0.17005
2_6_799	0.962608	40	0.65453	1	2.36796	-0.140224
2_6_5769691	1.82353	61	0.203921	1	2.83514	0.0484776
2_6_4130351	1.54369	65	0.218486	1	2.79971	-0.1149
2_6_4596545	0.890557	45	0.126221	1	2.88087	-0.200009
2_6_8293670	1.49992	56	0.31164	1	2.72855	0.059191
2_6_5195993	0.49489	40	0.918271	1	2.10441	-0.0690977
2_6_3858114	1.40414	45	0.0791598	1	2.9335	-0.15798
2_6_6360989	1.19929	43	0.0365809	1	2.95447	-0.324219
2_6_1477657	1.62533	65	0	1	3.02154	-0.0880358
2_6_7082528	2.02665	53	0.414738	1	2.61697	0.0194439
2_6_9027111	1.06724	51	0.0461787	1	2.97164	-0.115789
2_6_8272185	1.0965	49	0.0654183	1	2.93661	-0.239257
2_6_298063	1.40106	52	0.305401	1	2.72276	-0.0341364
2_6_2813239	1.18245	53	0.0577393	1	2.96054	-0.112246
2_6_11223569	1.5127	44	0.887324	1	2.13581	-0.0946067
2_6_3108950	1.4077	60	0.221284	1	2.7899	-0.170257
